# Supplementary material for: High SPINK4 Expression Predicts Poor Outcomes among Rectal Cancer Patients Receiving CCRT
Source: Curr Oncol. 2021 Jun 25;28(4):2373–84. doi: 10.3390/curroncol28040218 (PMC8293060; doi:10.3390/curroncol28040218)
Supplement: Supplementary file 1 [file curroncol-28-00218-s001.zip]

Archive with 1 entries (1 files):
- curroncol-1249149-supplementary.pdf
